# Supplementary material for: Propensity or diversity? Investigating how mind wandering influences the incubation effect of creativity
Source: PLoS One. 2022 Apr 29;17(4):e0267187. doi: 10.1371/journal.pone.0267187 (PMC9053813; doi:10.1371/journal.pone.0267187)
Supplement: S1 Dataset — (XLSX) [file pone.0267187.s001.xlsx]

## Sheet: Sheet1
group	sex	age	WM	WM_high WMg	FFMQ_1	FFMQ_2	FFMQ_3	FFMQ_4	FFMQ_5	FFMQ_all	FFMQ_all_g	no. of MW	awareness_prob	deliberate_prob	diversity of MW	thought of UUT during incubaion	oback_targetACC	oback_nontargetACC	oback_allACC	zUUT_flu_pre	zUUT_flu_no_repeat_post	zUUT_flex_pre	zUUT_flex_no_repeat_post	zUUT_orig_pre	zUUT_orig_no_repeat_post
MF-induced	male	19	4.33	high WM	4.17	3.44	3.25	3.63	2.25	3.35	high MF	3	0.33	0.33	7	1				-0.34	-0.71	-0.38	-0.73	-0.52	-0.47
MF-induced	male	20	4.33	high WM	2.5	3.22	4	3.25	2.63	3.12	high MF	3	1	0.67	8	1				2.33	3.54	2.14	2.34	2.1	3.59
MF-induced	male	20	5.67	high WM	2.33	2.56	2.13	2.63	2.38	2.4	low MF	4	1	0.25	7	1				1.38	0.98	1.36	0.61	1.27	0.76
MF-induced	male	22	4.33	high WM	3	4.22	4	3	4.63	3.77	high MF	1	1	0	1	1				0.42	0.38	1.17	-0.43	-0.55	-0.47
MF-induced	male	23	2.67	low WM	1.83	2.44	1.88	1.63	2.5	2.06	low MF	2	1	0	10	1				0.04	0.08	0.19	-0.04	-0.19	-0.47
MF-induced	male	22	5.33	high WM	2.17	2.78	2.5	2.13	1.88	2.29	low MF	2	0.5	0.5	9	1				-0.64	-0.8	-0.39	-0.4	-0.91	-0.15
MF-induced	male	24	5	high WM	2.83	1.78	3.88	2.75	3.25	2.9	low MF	3	0.67	0	7	1				-1.2	-0.61	-1.16	0.31	-0.55	-0.75
MF-induced	male	20	3	low WM	2.17	2.44	3.75	3.5	4.13	3.2	high MF	4	0.5	0	8	1				-0.83	-0.61	-0.78	0.29	-0.91	-0.75
MF-induced	male	20	4	low WM	3.33	3.11	4	3.63	3.63	3.54	high MF	2	1	1	4	1				-0.16	1.28	0.38	1.96	0.61	0.39
MF-induced	female	20	5.33	high WM	2.5	2.78	2.5	2	1	2.16	low MF	3	1	0.33	8	1				-1.5	-0.8	-1.37	0.64	-0.13	-0.45
MF-induced	male	20	3.67	low WM	3.17	4	3	3.88	1.5	3.11	high MF	2	1	0	4	3				-0.82	-0.61	-0.97	0.97	0.52	0.11
MF-induced	female	25	4	low WM	3.33	3.89	2.63	3	2.13	2.99	high MF	4	0.75	0.25	10	1				-0.35	0.08	0.19	-0.1	0.2	0.67
MF-induced	female	21	4.33	high WM	3	3.33	2.25	2.88	2.25	2.74	low MF	3	1	0.33	8	1				-0.26	0.08	-0.59	-0.1	0.22	-0.17
MF-induced	female	18	3.67	low WM	2.67	3.44	3.88	3.5	3.38	3.37	high MF	3	0.67	0.67	4	1				1.01	0.38	1.17	-0.37	0.22	0.41
MF-induced	female	19	5	high WM	3	2.89	3.13	3.5	2.13	2.93	low MF	2	1	0	10	1				0.91	1.86	1.17	1.33	1.27	0.69
MF-induced	female	18	4.67	high WM	2.5	3.78	2.13	3.25	2.25	2.78	low MF	3	0.33	0	9	1				-0.16	-0.21	-0.39	0.29	-0.52	0.13
MF-induced	female	18	5	high WM	2.33	3.89	3.5	2.75	3.88	3.27	high MF	3	0.33	0	3	2				0.41	1.27	0.97	0.26	0.2	-0.17
MF-induced	female	22	4	low WM	2.67	2.78	4	1.88	2.75	2.81	low MF	1	1	0	7	2				-0.16	-0.22	0	-0.07	-0.52	-0.47
MF-induced	female	22	3.67	low WM	2.5	3.33	2.13	2.63	2	2.52	low MF	4	1	0.75	8	1				-0.92	-0.21	-0.97	0.31	-0.91	-0.17
MF-induced	female	21	3.67	low WM	2.5	3.11	2.5	3.5	2.38	2.8	low MF	1	1	0	10	2				-0.35	-0.01	-0.58	0.97	0.2	0.71
MF-induced	female	19	3.67	low WM	2.83	2.78	3.25	3.13	3.88	3.17	high MF	4	0.5	0.5	10	1				1.66	1.76	1.75	0.23	0.94	2.38
MF-induced	female	25	4	low WM	2.33	3.44	1.38	2	1.13	2.06	low MF	4	1	0.25	3	1				0.82	-0.51	0.19	-0.78	0.17	-0.47
MF-induced	female	22	5.33	high WM	3	3.44	2.63	3.25	3.5	3.16	high MF	1	1	1	10	1				0.32	0.08	0.97	0.92	0.97	0.11
MF-induced	female	22	3	low WM	2.17	2.44	2.13	3.25	3	2.6	low MF	4	0	0.5	4	1				0.12	-0.11	0.19	-0.07	-0.52	0.41
MF-induced	female	23	4.67	high WM	2.5	3.44	4.13	4.13	2.88	3.41	high MF	2	1	0	8	1				1.48	1.96	1.17	0.97	0.58	1.02
MF-induced	female	19	3.33	low WM	3.17	3.33	2.25	2.88	2.13	2.75	low MF	4	1	0	8	1				0.03	-0.71	-0.2	-0.4	0.58	-0.75
MF-induced	female	19	4	low WM	2.5	2.89	3.13	3.88	3	3.08	high MF	2	0.5	0.5	3	2				-0.64	0.58	-0.79	1.65	-0.16	1.3
MF-induced	male	20	5.33	high WM	2.83	3.78	3.75	2.63	1.13	2.82	low MF	3	1	0.33	3	1				-0.64	-0.91	-0.39	-1.08	-0.16	-0.17
MF-induced	male	20	4.67	high WM	3.83	3.67	2.88	3.5	2.25	3.23	high MF	5	0.4	0	10	2				0.43	0.38	0.19	-0.07	0.55	0.41
MF-induced	female	21	2.67	low WM	2.83	3.33	2	1.88	1.5	2.31	low MF	4	0.75	0.25	9	1				-1.02	-0.71	-1.17	-0.07	-0.55	-0.47
MW-prone	male	21	4	low WM	3.17	2.78	3.88	3.88	3.75	3.49	high MF	6	1	0.33	6	2	0.99	1	1	-0.45	-0.81	0	-0.75	-0.55	-0.75
MW-prone	male	20	3.33	low WM	4	4.22	3.75	2	2.63	3.32	high MF	3	1	1	6	2	0.99	1	0.99	0.32	-0.01	0.97	-0.4	0.55	0.39
MW-prone	male	20	5	high WM	2	2.33	3	2.13	3.38	2.57	low MF	3	1	0	7	1	0.96	1	0.99	-0.73	-0.41	-0.39	0.29	-0.16	-0.75
MW-prone	male	24	3.33	low WM	3	3.11	2	2	1.38	2.3	low MF	5	1	1	10	1	1	1	1	1.96	2.86	1.17	1.33	1.38	3.91
MW-prone	male	20	6	high WM	4.33	2.56	1.75	1.88	3.75	2.85	low MF	3	1	0.33	5	1	0.99	1	1	0.13	-0.41	-0.59	0.67	-0.52	-0.75
MW-prone	male	21	4	low WM	2.17	1.89	3.13	3	2.88	2.61	low MF	6	0.17	0.17	3	1	0.95	1	0.98	-1.79	-1.4	-1.95	-1.77	-0.91	-0.75
MW-prone	male	23	3.67	low WM	3.17	4	2.25	2.63	2	2.81	low MF	3	1	0.33	7	1	0.96	1	0.99	-0.45	-0.11	-0.2	0.26	-0.91	-0.45
MW-prone	male	23	4.33	high WM	3.33	2.56	4.13	4.63	3	3.53	high MF	6	1	0	6	2	1	1	1	-0.16	-0.31	0.19	0.31	0.22	-0.15
MW-prone	male	20	5.33	high WM	3	3	3.25	2.88	1.88	2.8	low MF	5	1	0.2	7	1	1	1	1	-1.01	-1	-0.77	-1.06	-0.91	-0.75
MW-prone	male	22	3.67	low WM	4.17	3.11	4.38	2.13	3.75	3.51	high MF	5	0.6	0.4	7	1	1	1	1	-0.45	-0.61	-0.98	0.61	0.55	-0.19
MW-prone	male	20	5	high WM	3	3	3.38	2.88	4.25	3.3	high MF	6	1	0	7	1	0.99	1	1	0.9	-0.31	0.39	-0.04	-0.55	0.43
MW-prone	male	23	4	low WM	2.83	3.11	3.5	3.75	2.5	3.14	high MF	0			8	1	0.98	1	0.99	3.02	1.47	1.36	1.3	2.49	1.62
MW-prone	female	25	2.67	low WM	2.33	2.78	3.63	3.88	3.63	3.25	high MF	4	1	1	8	2	0.94	1	0.98	0.04	-0.7	0	-0.4	-0.55	-0.47
MW-prone	female	19	3.33	low WM	2.83	2.67	3.38	2.25	1.13	2.45	low MF	6	1	0.5	6	1	0.97	1	0.99	-0.64	-0.21	-0.39	0.97	-0.16	-0.17
MW-prone	female	19	3.33	low WM	3.5	2.44	4	2.88	1.88	2.94	low MF	6	1	1		1	0.97	1	0.99	1.58	-0.41	0.97	-1.77	0.2	-0.45
MW-prone	female	19	2.67	low WM	3.17	3	4	2.5	2.5	3.03	high MF	3	1	0	2	1	1	1	1	-1.31	-0.81	-1.17	-0.37	-0.91	-0.45
MW-prone	female	19	5.33	high WM	3.33	3.56	2.75	3.5	2.5	3.13	high MF	4	1	0.5	3	1	0.95	1	0.98	-0.83	-0.01	-0.39	-0.43	-0.16	-0.47
MW-prone	female	21	5	high WM	1.67	3.56	2.38	3	2.63	2.64	low MF	6	1	0.17	9	1	0.95	1	0.98	0.24	0.58	0.78	-0.02	0.17	1.3
MW-prone	female	19	4	low WM	3	4	2.75	4.38	3.88	3.6	high MF	4	0.75	0.25	7	1	0.94	1	0.98	-0.54	-0.41	0.19	1.27	-0.13	-0.47
MW-prone	female	21	3	low WM	2	2.22	2.5	3.13	2.88	2.54	low MF	5	1	0.2	7	1	0.99	0.99	0.99	-1.7	-0.8	-1.76	-0.75	-0.91	-0.75
MW-prone	female	21	3.33	low WM	2	2.33	3.88	3	2.88	2.82	low MF	5	0.6	0.4	8	1	0.99	1	1	0.14	-0.11	0.39	0.67	-0.91	-0.75
MW-prone	female	20	3.67	low WM	2.17	2.56	3.38	2.88	3.38	2.87	low MF	5	1	0	1	1	0.99	1	1	1.19	0.69	0.77	-0.37	1.68	0.74
MW-prone	female	21	4.33	high WM	2.17	2.11	3.63	2.25	3.5	2.73	low MF	3	1	0	2	1	0.99	1	1	0.53	-0.21	0.59	-0.73	0.52	-0.75
MW-prone	female	23	3.67	low WM	4	2.78	3.88	3.63	2.13	3.28	high MF	0				1	0.99	1	1	0.53	0.68	0.58	-0.04	-0.19	0.09
MW-prone	female	21	4.33	high WM	3.83	3.56	1.75	1.88	2.25	2.65	low MF	6	1	0.17	4	1	0.98	1	0.99	1.47	0.88	1.16	1.33	1.03	0.41
MW-prone	female	19	5.33	high WM	2	3	3.13	2.75	2.25	2.63	low MF	6	0.83	0.17	4	1	0.99	1	1	-0.15	-0.7	-0.19	-0.04	-0.55	-0.45
MW-prone	female	22	4.33	high WM	2.83	3.67	3.25	3.75	2	3.1	high MF	4	1	0.25	8	1	0.96	1	0.99	0.23	-0.31	-0.39	0.64	-0.52	-0.47
MW-prone	male	22	3.33	low WM	3.83	3.22	4	3.75	2.63	3.49	high MF	4	1	0.5	8	1	0.99	1	1	-1.41	-1.2	-1.56	-1.41	-0.16	-0.75
MW-prone	female	21	2.67	low WM	1	2	2.75	3	2	2.15	low MF	4	1	1	1	1	0.95	1	0.98	-0.64	-1.2	-0.59	-1.08	-0.52	-0.45
control	male	19	3	low WM	3.17	3.67	2.5	3.63	2.38	3.07	high MF					0				-0.06	-0.52	0.19	-0.43	-0.19	-0.19
control	male	18	3.67	low WM	3	3	3.75	3.13	3.38	3.25	high MF					0				-0.26	-0.41	-0.59	-0.43	-0.16	-0.15
control	male	25	3.33	low WM	3	4.33	2.88	3.38	1.38	2.99	low MF					0				2.06	2.36	-2.53	-1.77	-0.91	-0.75
control	male	23	3.33	low WM	2.83	2.67	3.5	3	3.13	3.03	high MF					0				-1.21	-0.8	-0.97	0.29	-0.16	-0.75
control	male	21	3.33	low WM	2.83	2.44	2.88	2.13	2.63	2.58	low MF					0				0.13	-0.61	0.38	-0.4	-0.91	0.39
control	male	24	4.33	high WM	2.67	4.22	3.5	4.5	1.75	3.33	high MF					0				1	1.97	1.17	0.64	2.79	0.74
control	male	20	4.33	high WM	3.83	2.56	3.88	3.5	2	3.15	high MF					0				0.04	0.39	0.19	0.64	-0.16	-0.45
control	male	21	4	low WM	2.83	2.78	4.25	2.88	2.5	3.05	high MF					0				-0.73	-0.11	-0.59	0.34	-0.52	-0.17
control	male	24	5.33	high WM	2.83	2.56	3.63	3	2.5	2.9	low MF					0				0.71	0.19	1.36	-0.4	0.2	0.39
control	male	20	5.33	high WM	2.83	2.78	3.25	3.5	3.38	3.15	high MF					0				1.96	0.38	1.75	1.3	1.33	0.67
control	male	20	2.67	low WM	2.83	3.44	3.38	3	3.38	3.21	high MF					0				-1.31	-1.5	-0.97	-1.41	-0.91	-0.75
control	male	22	3.67	low WM	3.33	2.78	3.88	2.5	2.13	2.92	low MF					0				-0.07	-0.11	0	0.29	0.55	-0.47
control	female	21	2.33	low WM	2.17	2.33	3.13	3.88	3.88	3.08	high MF					0				-0.54	-1.2	-0.58	-0.73	-0.91	-0.75
control	female	20	4	low WM	1.67	2.67	1.75	5	1.5	2.52	low MF					0				-0.25	0.28	0	-0.43	-0.13	-0.19
control	female	19	3.33	low WM	3	2.33	3.88	2.88	2.25	2.87	low MF					0				-0.54	-0.11	-0.58	-0.04	-0.52	-0.75
control	female	21	4	low WM	2.5	3.33	3.25	1.88	2.38	2.67	low MF					0				-0.92	-0.11	-0.78	-0.04	-0.91	1.3
control	female	21	5	high WM	3.17	3.33	3	3.88	2.25	3.13	high MF					0				-0.07	-0.11	0	-0.37	0.97	0.71
control	female	21	4	low WM	3.33	3.89	3.75	3	2.75	3.34	high MF					0				0.03	-0.51	0.39	-0.75	0.61	-0.45
control	female	22	3.33	low WM	2.33	3.33	3.38	3.25	3.88	3.23	high MF					0				0.03	0.08	0.57	-0.78	-0.52	-0.19
control	female	20	4.67	high WM	3	2.22	3	3.38	2.38	2.79	low MF					0				-0.06	-0.61	0.58	-0.7	-0.52	-0.45
control	female	19	4.33	high WM	3.5	3.78	2.13	2.5	2	2.78	low MF					0				1.19	1.57	0.58	-0.04	-0.55	0.15
control	female	21	4	low WM	3	4.22	2.63	2.88	2.25	2.99	high MF					0				0.14	-0.41	0.2	-0.73	-0.19	-0.75
control	female	22	6	high WM	3	4.11	2.75	4	1.63	3.1	high MF					0				-0.82	-0.8	-0.78	-1.06	-0.55	-0.45
control	female	21	3.67	low WM	2.33	2.44	3.38	3.63	2.5	2.86	low MF					0				-0.83	-0.41	-0.2	-0.1	-0.52	-0.45
control	female	22	3.67	low WM	1.67	1.78	3.38	2.25	2.5	2.31	low MF					0				-0.16	0.87	-0.01	-0.4	-0.91	-0.75
control	female	24	4	low WM	3.5	2.56	1.75	4.38	2.25	2.89	low MF					0				1.1	0.38	0.98	-0.07	0.58	1.6
control	female	23	4	low WM	2.67	3.11	2.13	2.25	3	2.63	low MF					0				0.14	-0.51	0.97	0.26	0.55	-0.19
control	female	20	6	high WM	2.67	3	4.25	3.5	1.38	2.96	low MF					0				0.14	0.38	0.19	1	0.91	0.39
control	female	19	2.67	low WM	3.83	2.67	3.88	3.63	1.13	3.03	high MF					0				-1.12	-1.1	-0.98	-1.08	-0.52	-0.47
control	female	22	5	high WM	2.17	4.11	3.38	3.63	1.88	3.03	high MF					0				-0.35	-0.21	-0.78	-0.07	-0.19	-0.15
control	male	21	3.33	low WM	3.83	3.11	3.38	3.38	2.38	3.21	high MF					0				-0.73	-0.31	-0.39	-0.07	0.22	-0.75
